# Supplementary material for: Independent impacts of aging on mitochondrial DNA quantity and quality in humans
Source: BMC Genomics. 2017 Nov 21;18:890. doi: 10.1186/s12864-017-4287-0 (PMC5697406; doi:10.1186/s12864-017-4287-0)
Supplement: Supplementary file 3 — Associations between mtDNA copy number and 32 phenotypic traits. (XLSX 11 kb) [file 12864_2017_4287_MOESM3_ESM.xlsx]

## Sheet: Sheet1
Phenotype_Description	Phenotype_Variable_TWINS	Unit_TWINS	Copy Number Estimated Effects	Copy Number P value	Heteroplasmy number Estimated Effects	Heteroplamsy number P value
Haemoglobin level.	Hgb	g/L	0.00420012	0.223565	-0.284267	0.18047
Average amount of space occupied by each red blood cell.	MCV	fl	-0.0010863	0.500785	-0.0413591	0.676816
The portion of whole blood volume occupied by red blood cells.	PCV	l/l	2.17073e-05	0.0469289	-0.00130973	0.0512541
The calculated number of platelets in a volume of blood.	PLT	x10^9/l	0.0402534	0.0833979	1.43432	0.315526
The calculated number of red blood cells in a volume of blood.	RBC	x10^12/l	0.000273252	0.0229943	-0.00996056	0.177544
The calculated number of white blood cells in a volume of blood.	WBC	x10^9/l	-0.00228546	0.000605275	-0.0196261	0.631339
Average amount of haemoglobin in the average red cell.	MCH	pg/cell	-0.000865231	0.172536	0.011462	0.768817
Average concentration of haemoglobin in a given volume of blood.	MCHC	g/L	0.00166322	0.768985	0.362098	0.375807
Homocysteine level.	Homocysteine	µmol/l	-0.00177417	0.280122	0.206812	0.0286599
Fasting glucose level.	Glucose	mmol/l	7.50479e-05	0.836643	-0.00480848	0.833467
Fasting insulin level.	Insulin	pmol/L	0.0115693	0.53201	-0.934378	0.420201
Homeostatic model assessment derived from insulin and glucose by the following conversion: HOMA_b = (20 × fasting insulin (μIU/ml))/(fasting glucose (mmol/ml) − 3.5)	HOMA_b	-	-0.0456452	0.321487	-4.875	0.0804304
Homeostatic model assessment derived from insulin and glucose by the following conversion: HOMA_ir=Fasting insulin (μIU/ml) × Fasting glucose (mmol/ml)/22.5.	HOMA_ir	-	0.00024338	0.823342	-0.0173821	0.792282
Total cholesterol level.	TotalCholesterol	mmol/l	0.000291606	0.417855	-0.0119956	0.594486
High density lipoprotein level.	HDL	mmol/l	9.31781e-05	0.563832	0.0050176	0.619729
Low density Lipoprotein level is derived from total cholesterol, HDL cholesterol, and triglycerides. LDL=total cholesterol-(HDL+Triglyceride/2.19)	LDL	mmol/l	0.00012563	0.710418	-0.0119641	0.570442
Very low density lipoprotein is derived from total cholesterol and HDL cholesterol. VLDL= total cholesterol-LDL Cholesterol – HDL Cholesterol	VLDL	mmol/l	4.37933e-05	0.645593	-0.00512623	0.387709
Apolipoprotein A1 level.	ApoA1	g/L	0.000172607	0.135267	0.00538846	0.451498
Apolipoprotein B level.	ApoB	g/L	0.000102565	0.32258	-0.00322679	0.613948
Triglycerides level.	Triglycerides	mmol/l	9.62004e-05	0.644913	-0.0100109	0.443438
Leptins level.	Leptins	ng/ml	-8.21014e-06	0.998853	0.195172	0.61153
Adiponectin level.	Adiponectin	ug/ml	-0.00169265	0.282245	0.056617	0.595894
Circulating high sensitivity C-reactive protein level.	HsCRP	umol/l	-0.000607796	0.806435	0.14625	0.347479
Serum uric acid level.	Uric_Acid	mmol/l	-9.13257e-07	0.969868	-0.00197596	0.223522
Serum bicarbonate level.	Bicarbonate	mmol/l	0.00353243	4.45976e-05	-0.0356774	0.512119
Serum creatinine level.	Creatinine	umol/l	-0.00391986	0.627681	0.100716	0.84467
Serum phosphate level.	Phosphate	mmol/l	6.59248e-05	0.21149	0.00207065	0.544461
Serum sodium level.	Sodium	mmol/l	0.00336032	0.00785121	-0.108917	0.171434
Serum urea level.	Urea	mmol/l	-0.000102057	0.826627	-0.00215915	0.941922
Serum albumin level.	Albumin	g/l	-0.00196676	0.103393	-0.12677	0.0959807
Serum alkaline phosphatase level.	Alkaline	IU/L	0.0205199	0.0041511	0.202746	0.655676
Serum total bilirubin level.	Bilirubin	umol/l	0.000714708	0.58303	0.0617971	0.455587
